# Supplementary material for: Carbamazepine for Chronic Muscle Pain: A Retrospective Assessment of Indications, Side Effects, and Treatment Response
Source: Brain Sci. 2023 Jan 10;13(1):123. doi: 10.3390/brainsci13010123 (PMC9857021; doi:10.3390/brainsci13010123)
Supplement: Supplementary file 1 [file brainsci-13-00123-s001.zip]

Archive with 1 entries (1 files):
- brainsci-2088819-supplementary.docx
